# Supplementary material for: The early Cambrian fossil embryo Pseudooides is a direct-developing cnidarian, not an early ecdysozoan
Source: Proc Biol Sci. 2017 Dec 13;284(1869):20172188. doi: 10.1098/rspb.2017.2188 (PMC5745419; doi:10.1098/rspb.2017.2188)
Supplement: Pseudooidesmatrixfinal.txt [file rspb20172188supp2.txt]

		#NEXUS
BEGIN DATA;
	DIMENSIONS NTAX=47 NCHAR=214;
	FORMAT DATATYPE = STANDARD gap=- missing=?;
	MATRIX
	Porifera 000000--------110000000000000-----------0000000011--------0---00--11111011001000---0000000000000--------??--0-----0------------------------------------------------------------------------------------------0-0------
	Placozoa 10000110-00--00?0000?0?000?00-----------00000000??--------0---00--1??1010000?000---0000000000000--------??--0-----0------------------------------------------------------------------------------------------0-0------
	Annelida 1111110111000001101111110011110110000000000000110-11100000101011001111010000100000-0000000000001?-------??--0-----0------------------------------------------------------------------------------------------0-0------
	Priapulida 111111000110100111011?-00-111??000001110000000110-10100100000010001111010000100000-0000000000001?-------??--0-----0------------------------------------------------------------------------------------------0-0------
	Hemichordata 1111111110000001110110101011101000100000100000110-0001?000100100011111010000100000-0000000000001?-------??--0-----0------------------------------------------------------------------------------------------0-0------
	Ctenophora 11111101?0000001100100100001101000010000000000101111---0010000000-1111010011000111-0000000000000--------??--0-----0------------------------------------------------------------------------------------------0-0------
	Conulariida ???????????????????????????1????????-?????????1???????????????????1????????????????????????????11101??????--??????10-?1??????????????????1?3???????????????????????2?????????????11????????1??????????????????????????
	Olivoiides ???????????????????????????1????????-?????????1???????????????????1?????????0??????????????????1?10???????--??????10-?1??????????????????114???????????????????1??1?1?????????????????????????????????????????????????
	Quadrapyrgites ???????????????????????????1????????-?????????1???????????????????1?????????0??????????????????1?10???????--??????10-?1??????????????????113??????????????????????1???????????????????????????????????????????????????
	Pseudooides ???????????????????????????1????????-?????????1???????????????????1?????????0??????????????????1?1????????--??????10-????????????????????115??????????????????????????????????????????????????????????????????????????
	Nematostella 11101110110000011000101000110------1-000000000111111---0010---00-0111101000010100000001000000100-------010--01011010-111010021241000001110-1100220001?010110001000010---------------------------------------00-0--00-0
	Anemonia 11101110110000011000101000110------1-000000000111111---0010---00-0111101000010100000001001000100-------010--01011010-11100102124100000111?-21002201011011110111000010---------------------------------------10-0--00-0
	Aiptasia 11101110110000011000101000110------1-000000000111111---0010---00-0111101000010100000001000000100-------010--01011010-111001021241001001110-210022001??111110011000010---------------------------------------10-0--00-0
	Metridium 11101110110000011000101000110------1-000000000111111---0010---00-0111101000010100000001000000100-------010--01011010-111001021241001001110-21112200101111110011000010---------------------------------------00-0--00-0
	Antipathes 11101110110000011000101000110------1-000000000111111---0010---00-0111101000010100000001001000101-------01000010110110011000010231000001120-200010000??0?0000000000010---------------------------------------?100--00-0
	Cerianthid 11101110110000011000101000110------1-000000000111111---0010---00-0111101000010100000001001000110-------010--01011010-1110?0020121010001010-1000220001?020000001000000---------------------------------------?0-0--00-0
	Corynactis 11101110110000011000101000110------1-000000000111111---0010---00-0111101000010100000001001000100-------010--01011010-111001021041000000-20-211022100??020000010000010---------------------------------------?0-0--00-0
	Montastraea 11101110110000011000101000110------1-000000000111111---0010---00-0111101000010100000001001000100-------01000010110110111001021041000000-20-210022100??0?0000000000010---------------------------------------11101100-0
	Porites 11101110110000011000101000110------1-000000000111111---0010---00-0111101000010100000001001000100-------01000010110110111001021041000000-20-210022100??0?0000000000010---------------------------------------11101100-0
	Acropora 11101110110000011000101000110------1-000000000111111---0010---00-0111101000010100000001001000100-------01000010110110111001021041000000-20-210022100??0?0000000000010---------------------------------------11101100-0
	Parazoanthus 11101110110000011000101000110------1-000000000111111---0010---00-0111101000010100000001001000100-------01000010110110111011022211000001010-110022000??010011001000010---------------------------------------10-0--00-0
	Anthomastus 11101110110000011000101000110------1-000000000111111---0010---00-0111101000010100000000001000000-------010000101101100111-0000101000101000-100011000??0?0000001000010---------------------------------------?0-1--0110
	Keratoisidinae 11101110110000011000101000110------1-000000000111111---0010---00-0111101000010100000000001000000-------010000101101100111-000010100010100?-100011000??0?0000001000010---------------------------------------?0-1--0110
	Nephthyigorgia 11101110110000011000101000110------1-000000000111111---0010---00-0111101000010100000000001000000-------010000101101100111-0000101000101000-100011000??0?0000001000010---------------------------------------?0-1--0111
	Leptogorgia 11101110110000011000101000110------1-000000000111111---0010---00-0111101000010100000000001000000-------010000101101100111-0000101000101000-100011000??0?0000001000010---------------------------------------?0-1--0111
	Scleronepthya 11101110110000011000101000110------1-000000000111111---0010---00-0111101000010100000000001000000-------010000101101100111-0000101000101000-100011000??0?0000001000010---------------------------------------?0-1--0110
	Virgularia 11101110110000011000101000110------1-000000000111111---0010---00-0111101000010100000000001000000-------010000101101110111-0000101000101000-100011000??0?0000001000010---------------------------------------00-1--10-0
	Haliclystus 11101110110000011000101000110------1-000000000111001---0010---00-011110100001110001010000100000100-011-120--00100010-011--0-----0000010--0030-002000--0?000000-0001210100110001?-11000010011000100000000000100-0--0000
	Alatina 11101110110000011000101000110------1-000000000111001---0010---00-011110100001110001110100100000110-011-1?1--010??010-010--0-----0100010--0030-001000--0?000000-00112101111010010111101011021000110001000011000-0--0000
	Chirodropid 11101110110000011000101000110------1-000000000111001---0010---00-011110100001110001110100100000110-011-1?1--010??010-010--0-----0100010--0030-001000--0?000000-00112101111010010111101011021000110001000011100-0--0000
	Atolla 11101110110000011000101000110------1-000000000111101---0010---00-011110100001110001010000100000?????10???0--?????0???011--0-----0100000--??30-012000--0?000000-10012111001000110110100111000000111001000000000-0--0000
	Nausithoe 11101110110000011000101000110------1-000000000111101---0010---00-01111010000111000101000010000011100100000--0????010-011--0-----0100000--1030-012000--0?000000-10012111001000110110100111000000111001000000000-0--0000
	Aurelia 11101110110000011000101000110------1-000000000111101---0010---00-011110100001110001010000110000100-0101110--0??11010-011--0-----0100000--0030-002000--0?000000-1001210100100011010-110011000000110001000000000-0--0000
	Rhizostoma 11101110110000011000101000110------1-000000000111101---0010---00-011110100001110001010000110000100-0100110--0??00010-011--0-----0100000--0030-002000--0?000000-1001210100100010-10-11001100001-11--01000-00-00-0--0000
	Hydra 11101110110000011000101000110------1-000000000111001---0010---00-0111101000001100011111001000000---00--030--1-----10-10---0-----0?00000--0-00-010000--0?000000-000000---------------------------------------00-0--0000
	Candelabrum 11101110110000011000101000110------1-000000000111001---0010---00-011110100000110001111100100000101100--030001-----11010---0-----0?00000--0000-002000--0?000000-000000---------------------------------------00-0--0000
	Hydractinia 11101110110000011000101000110------1-000000000111001---0010---00-011110100001110001111100100000101100--030000??11011110---0-----0?00000--0000-012000--0?000000-000000---------------------------------------00-0--0000
	Ectopleura 11101110110000011000101000110------1-000000000111001---0010---00-011110100000110001111100100000101100--030001-----11010---0-----0?00000--0000-012000--0?000000-00000100-20001011-0-12000010000011?001000000000-0--0000
	Clytia 11101110110000011000101000110------1-000000000111001---0010---00-011110100001110001110110100000101000--030000??11011110---0-----0100000--0000-012000--0?000000-00000100-2000101100-12001200000011000?000000000-0--0000
	Obelia 11101110110000011000101000110------1-000000000111001---0010---00-011110100001110001110110100000101000--030000??11011110---0-----0100000--0000-012000--0?000000-00000100-2000101100-12001200000011000?000000000-0--0000
	Physalia 11101110110000011000101000110------1-000000000111001---0010---00-011110100001110001111100101100102-00--0?0010??11011110---0-----0000000--0-00-0??000--0?000000-00000100-20001001-0-12000000000-11--00000-00-00-0--0000
	Craseoa 11101110110000011000101000110------1-000000000111001---0010---00-011110100001110001111100101100102-00--0?0110??11011110---0-----0000000--0-00-0??000--0?000000-00000100-20001001-0-12000000000-11--00000-00-00-0--0000
	Abylopsis 11101110110000011000101000110------1-000000000111001---0010---00-011110100001110001111100101100102-00--0?0110??11011110---0-----0000000--0-00-0??000--0?000000-00000100-20001001-0-12000000000-11--00000-00-00-0--0000
	Agalma 11101110110000011000101000110------1-000000000111001---0010---00-011110100001110001111100101100102-00--0?0100??11011110---0-----0000000--0-00-0??000--0?000000-00000100-20001001-0-12000000000-11--00000-00-00-0--0000
	Nanomia 11101110110000011000101000110------1-000000000111001---0010---00-011110100001110001111100101100102-00--0?0100??11011110---0-----0000000--0-00-0??000--0?000000-00000100-20001001-0-12000000000-11--00000-00-00-0--0000
	Aeginia 11101110110000011000101000110------1-000000000111001---0010---00-0111101000011100010000011000000-------030000??00110-00---0-----0-00000--0-00-01?000--0?000000-0100-100-?0001110?0-0200010000010?1010100000000-0--0000
	Halitrephes 11101110110000011000101000110------1-000000000111001---0010---00-0111101000011100011100001000000-------030000??00000-00---0-----0-00000--0-00-01?000--0?000000-0100-100-2000101000-120011000100111000000000000-0--0000
;
END;
begin mrbayes;
	set autoclose = yes nowarn = yes;
	lset nst = 6 rates = invgamma;
	unlink statefreq = ( all ) revmat = ( all ) shape = ( all ) pinvar = ( all );
	prset applyto = ( all ) ratepr = variable;
	mcmcp ngen = 10000000 relburnin = yes burninfrac = 0.25 printfreq = 1000 samplefreq = 1000 nchains = 4 savebrlens = yes;
	mcmc ;
	sumt;
end;
